# Supplementary material for: Research priorities to support typhoid conjugate vaccine decision-making in India: evidence assessment and stakeholder survey
Source: BMJ Public Health. 2024 Oct 3;2(2):e001089. doi: 10.1136/bmjph-2024-001089 (PMC11816874; doi:10.1136/bmjph-2024-001089)
Supplement: online supplemental file 3 [file bmjph-2-2-s003.xlsx]

## Sheet: Stakeholder results
		Rank	Evidence factors	Importance			EtR criteria	Mean Rank
		1	Typhoid incidence	67.49		1	Disease burden: Is the problem a public health priority in India?	1.13
		2	Vaccine efficacy	53.73		2	Safety and efficacy/effectiveness: Are the benefits of the vaccine larger than the harms? Is the vaccine safe and effective?	2
		3	Typhoid severity	49.11		3	Feasibility: Is it feasible to implement new vaccinations within a routine immunization program accounting for all challenges and opportunities?	3.71
		4	Antimicrobial resistance (AMR)	47.88		4	Resource use: Is the budget required for vaccination affordable and sustainable? Is vaccination good value for money (cost-effective)?	3.94
		5	Vaccine safety	47.52		5	Acceptability to stakeholders: Are vaccination options acceptable to stakeholders (ministry of health and program managers) and target population?	4.57
		6	Field effectiveness of vaccines	39.01		6	Values and preferences of the target population: Does the values and preferences of the stakeholder support vaccine use? Is there a demand for the vaccine?	5.57
		7	Socio-economic impact of typhoid	38.44		7	Equity: What would be the impact of vaccine introduction on health inequities in India? Will it decrease health inequality?	5.96
		8	Typhoid mortality	37.84			Disease burden				0 to 4 scale
		9	Sustainable vaccine availability	34.62		1	Typhoid incidence: Is the typhoid incidence in India high enough to consider it a priority disease?	1.36		1.5368	4
		10	Cost-effectiveness	31.28		2	Disease severity: Are typhoid complications and hospitalisation rates high in the Indian population?	2.73		3.0849	3.75294
		11	Vaccine storage capacity	30.05		3	AMR: As antimicrobial resistance (AMR) in S. Typhi limits treatment options and increases its potential for spread, is tracking AMR a priority in India?	3		3.39	3.70424
		12	Vaccine characteristics	29.54		4	Socio-economic impact: Are the health care costs to the government and households and loss of workdays due to typhoid high in India?	3.79		4.2827	3.56178
		13	Vaccine co-administration	28.6		5	Mortality: Is typhoid-related death high in the Indian population?	3.84		4.3392	3.55276
		14	Human resources	28.37		6	Alternative typhoid control measures: Are health education, improving hygiene, and food handling practices practical, effective and affordable in India?	5.02		5.6726	3.33996
		15	Budget requirement	27.27		7	Regional/International considerations: Is typhoid burden high in neighbouring and other low and middle income countries with a potential to spread make it a priority in India?	5.83		6.5879	3.19388
		16	Indian NTAGI recommendation	27.09			Safety efficacy/ effectiveness
		17	WHO recommendation	25.35		8	Efficacy: Does TCV show good efficacy based on clinical trials?	1.48		2.96	3.77287
		18	Infectious disease surveillance (typhoid) system	23.78		9	Safety: Is TCV shown to be safe based on clinical trials?	2		4	3.60689
		19	Alternative typhoid control measures	23.74		10	Field effectiveness: Does the demonstration project show TCV is safe and effective in field situations?	2.72		5.44	3.37708
		20	Vaccination coverage	21.96		11	Duration of protection: Does TCV offer long-term protection?	4.16		8.32	2.91745
		21	Duration of protection	21.87		12	Co-administration safety and immunogenicity: Is TCV co-administration with other EPI vaccines (e.g., MR, IPV, JE, DPT) safe and immunogenic?	4.49		8.98	2.81212
		22	Adverse Events Following Immunisation monitoring	20.85		13	Population impact: Does TCV introduction have a large protective effect (including herd protection) at the population level to control typhoid?	4.77		9.54	2.72275
		23	Co-administration safety and immunogenicity	17.95			Values and preferences of the target population
		24	Immunisation managers acceptance	17.37		14	Disease perception: How does the target population feel the risk of getting typhoid fever among their children to consider the vaccination?	1.22		6.7954	3.16077
		25	Demonstration project	16.93		15	Perception of TCV: How does the target population value or perceive the desirable and undesirable effects of the TCV introduction	2.48		13.8136	2.04072
		26	Disease perception among target population	16.28		16	Schedule preferences: Considering multiple injections under the EPI schedule, do parents prefer TCV at 9-12 months or 16-24 months?	3.52		19.6064	1.11623
		27	Fiscal space analysis	15.58		17	Demand and willingness to pay for vaccines: How much money are parents willing to pay for TCV, and when introduced in the routine immunisation program, will there be demand?	3.57		19.8849	1.07179
		28	Professional body acceptance	14.83		18	Vaccine hesitancy: Does target population perception indicate a potential risk for TCV hesitancy?	3.91		21.7787	0.769553
		29	Population impact	14.66		19	Ethical and cultural acceptability: Does the target population perceive TCV as an acceptable intervention ethically and culturally?	4.44		24.7308	0.298421
		30	Sustainable funding	14.46			Acceptability to stakeholders
		31	Gavi/donor agency acceptance	14.17		20	NTAGI: Is the National Technical Group on Immunisation in India (NTAGI) recommended TCV introduction in India?	1.54		6.0676	3.27692
		32	Regional/International considerations	13.96		21	WHO: Is TCV recommended by WHO?	1.89		7.4466	3.05684
		33	Health Management Information System	13.3		22	Immunisation managers: Do immunisation managers accept TCV as an additional vaccine in the routine immunisation schedule?	3.5		13.79	2.04449
		34	Perception of TCV among the target population	11.99		23	Professional body: Is professional body like Indian Academy Paediatrics (IAP) recommended TCV use?	4.01		15.7994	1.7238
		35	Increased health benefits	8.64		24	Gavi/donor agency: Has Gavi included TCV in its vaccine portfolio? Are donors ready to support TCV introduction in India?	4.14		16.3116	1.64206
		36	Public acceptability	8.49		25	Public acceptability: Does the demonstration project show the programmatic and public acceptability of TCV?	5.29		20.8426	0.918947
		37	Schedule preferences	8.44		26	Private medical practitioners: Is TCV valued by private medical practitioners and accepted in the private market?	5.61		22.1034	0.717733
		38	Demand and willingness to pay for vaccines	7.3			Resource use and value for money
		39	Vaccine hesitancy	7.11		27	Cost-effectiveness: Is TCV introduction in routine immunisation in India a good value for money?	1.42		5.5948	3.35238
		40	External funding	6.92		28	Budget requirement: How much money is needed for the routine introduction of TCV in India? Is it large?	1.88		7.4072	3.06313
		41	Private medical practitioners’ acceptance	6.9		29	Fiscal space analysis: Does the health budget in India has space to accommodate the budget of introducing TCV? In other words, is there enough money for the TCV introduction?	3.22		12.6868	2.22055
		42	Equity analysis-cost-effective in poor	6.47		30	Sustainable funding: Is there a domestic (government) financial commitment that can sustainably support TCV in the future?	3.35		13.199	2.13881
		43	Enhanced vaccine access	6.36		31	External funding: Are Gavi or other donors willing to fund TCV implementation in India?	4.21		16.5874	1.59804
		44	Ethical and cultural acceptability	5.31			Equity aspect
		45	Financial risk protection	4.66		32	Increased health benefits: Does TCV introduction offer improve health benefits to the poor, vulnerable, or people living in urban slums?	1.68		10.0128	2.6473
						33	Cost-effective in poor: Is TCV introduction a good value for money for the poor, vulnerable, or people living in urban slums?	2.26		13.4696	2.09562
						34	Enhanced vaccine access: Does the routine introduction of TCV improve current TCV coverage in poor, vulnerable, or people living in urban slums, as now it is limited to the private market?	2.29		13.6484	2.06708
						35	Financial risk protection: Does TCV introduction decreases catastrophic health care expenses and protect from financial risks in the population?	2.75		16.39	1.62955
							Feasibility of vaccination
						36	Vaccine availability: Is there sustainable supply of TCV in India?	2.63		9.7573	2.68807
						37	Vaccine storage capacity: Is available cold chain capacity sufficient?	3.6		13.356	2.11375
						38	Vaccine characteristics: Does TCV presentation and route of administration make it feasible to deliver the vaccine efficiently by service providers?	3.71		13.7641	2.04862
						39	Co-administration: Is it feasible to co-administer TCV with other EPI vaccines (e.g., DPT, MR, IPV, JE)?	3.91		14.5061	1.9302
						40	Human resources: Are the available human resources sufficient?	3.96		14.6916	1.9006
						41	Infectious disease surveillance system: Is the surveillance system robust enough to monitor post-TCV introduction typhoid cases?	4.94		18.3274	1.32035
						42	AEFI monitoring: Is the Adverse Events Following Immunisation system robust enough to track post-introduction TCV AEFI?	5.56		20.6276	0.953259
						43	Vaccination coverage: Is current EPI vaccine coverage high enough to accommodate the additional load of TCV introduction?	5.32		19.7372	1.09536
						44	Demonstration project: Is the feasibility of TCV implementation established in field settings?	6.39		23.7069	0.461828
						45	HMIS: Is Health Management Information System robust enough to track coverage and utilisation of TCV?	7.17		26.6007	0

## Sheet: Estimation of Priority
	Decision criteria	Evidence availability and sufficiency	The quality of the evidence	The breadth of evidence	Strength of evidence		Evidence gap score		Score of Importance		Evidence priority score
	Disease burden
1	Typhoid incidence: Is the typhoid incidence in India high enough to consider it a priority disease?	4	4	3	3.66667		0.333333		4		2.16667
2	Regional/International considerations: Is typhoid burden high in neighbouring and other low and middle income countries with a potential to spread make it a priority in India?	4	4	3	3.66667		0.333333		3.19388		1.76361
3	AMR: As antimicrobial resistance (AMR) in S. Typhi limits treatment options and increases its potential for spread, is tracking AMR a priority in India?	1	3	1	1.66667		2.33333		3.70424		3.01879
4	Mortality: Is typhoid-related death high in the Indian population?	2	1	2	1.66667		2.33333		3.55276		2.94305
5	Socio-economic impact: Are the health care costs to the government and households and loss of workdays due to typhoid high in India?	1	2	1	1.33333		2.66667		3.56178		3.11422
6	Alternative typhoid control measures: Are health education, improving hygiene, and food handling practices practical, effective and affordable in India?	4	4	4	4		0		3.33996		1.66998
7	Disease severity: Are typhoid complications and hospitalisation rates high in the Indian population?	3	3	3	3		1		3.75294		2.37647
	Safety and efficacy
8	Efficacy: Does TCV show good efficacy based on clinical trials?	4	4	4	4		0		3.77287		1.88643
9	Safety: Is TCV shown to be safe based on clinical trials?	4	4	4	4		0		3.60689		1.80345
10	Field effectiveness: Does the demonstration project show TCV is safe and effective in field situations?	4	4	4	4		0		3.37708		1.68854
11	Co-administration safety and immunogenicity: Is TCV co-administration with other EPI vaccines (e.g., MR, IPV, JE, DPT) safe and immunogenic?	1	3	2	2		2		2.81212		2.40606
12	Duration of protection: Does TCV offer long-term protection?	2	3	1	2		2		2.91745		2.45873
13	Population impact: Does TCV introduction have a large protective effect (including herd protection) at the population level to control typhoid?	2	4	3	3		1		2.72275		1.86138
	Values and preferences of the target population
14	Disease perception: How does the target population feel the risk of getting typhoid fever among their children to consider the vaccination?	0	0	1	0.333333		3.66667		3.16077		3.41372
15	Perception of TCV: How does the target population value or perceive the desirable and undesirable effects of the TCV introduction	0	0	1	0.333333		3.66667		2.04072		2.85369
16	Ethical and cultural acceptability: Does the target population perceive TCV as an acceptable intervention ethically and culturally?	0	0	2	0.666667		3.33333		0.298421		1.81588
17	Demand and willingness to pay for vaccines: How much money are parents willing to pay for TCV, and when introduced in the routine immunisation program, will there be demand?	0	0	2	0.666667		3.33333		1.07179		2.20256
18	Schedule preferences: Considering multiple injections under the EPI schedule, do parents prefer TCV at 9-12 months or 16-24 months?	0	0	0	0		4		1.11623		2.55812
19	Vaccine hesitancy: Does target population perception indicate a potential risk for TCV hesitancy?	0	0	0	0		4		0.769553		2.38478
	Acceptability to stakeholders
20	WHO: Is TCV recommended by WHO?	4	NA	NA	4		0		3.05684		1.52842
21	Gavi/donor agency: Has Gavi included TCV in its vaccine portfolio? Are donors ready to support TCV introduction in India?	4	NA	NA	4		0		1.64206		0.821029
22	NTAGI: Is the National Technical Group on Immunisation in India (NTAGI) recommended TCV introduction in India?	4	NA	NA	4		0		3.27692		1.63846
23	Professional body: Is professional body like Indian Academy Paediatrics (IAP) recommended TCV use?	4	NA	NA	4		0		1.7238		0.861901
24	Immunisation managers: Do immunisation managers accept TCV as an additional vaccine in the routine immunisation schedule?	0	0	2	0.666667		3.33333		2.04449		2.68891
25	Private medical practitioners: Is TCV valued by private medical practitioners and accepted in the private market?	0	0	3	1		3		0.717733		1.85887
26	Public acceptability: Does the demonstration project show the programmatic and public acceptability of TCV?	2	2	2	2		2		0.918947		1.45947
	Resource requirement and value for money (cost-effectiveness)
27	Cost-effectiveness: Is TCV introduction in routine immunisation in India a good value for money?	4	4	4	4		0		3.35238		1.67619
28	Budget requirement: How much money is needed for the routine introduction of TCV in India? Is it large?	0	0	1	0.333333		3.66667		3.06313		3.3649
29	Sustainable funding: Is there a domestic (government) financial commitment that can sustainably support TCV in the future?	1	1	3	1.66667		2.33333		2.13881		2.23607
30	Fiscal space analysis: Does the health budget in India has space to accommodate the budget of introducing TCV? In other words, is there enough money for the TCV introduction?	0	0	0	0		4		2.22055		3.11027
31	External funding: Are Gavi or other donors willing to fund TCV implementation in India?	3	3	4	3.33333		0.666667		1.59804		1.13236
	Equity aspect
32	Increased health benefits: Does TCV introduction offer improve health benefits to the poor, vulnerable, or people living in urban slums?	3	3	2	2.66667		1.33333		2.6473		1.99032
33	Financial risk protection: Does TCV introduction decreases catastrophic health care expenses and protect from financial risks in the population?	0	2	2	1.33333		2.66667		1.62955		2.14811
34	Enhanced vaccine access: Does the routine introduction of TCV improve current TCV coverage in poor, vulnerable, or people living in urban slums, as now it is limited to the private market?	3	3	3	3		1		2.06708		1.53354
35	Cost-effective in poor: Is TCV introduction a good value for money for the poor, vulnerable, or people living in urban slums?	1	1	1	1		3		2.09562		2.54781
	Feasibility of vaccination
36	Human resources: Are the available human resources sufficient?	4	4	4	4		0		1.9006		0.950299
37	Vaccine storage capacity: Is available cold chain capacity sufficient?	4	4	4	4		0		2.11375		1.05687
38	AEFI monitoring: Is the Adverse Events Following Immunisation system robust enough to track post-introduction TCV AEFI?	4	4	4	4		0		0.953259		0.47663
39	HMIS: Is Health Management Information System robust enough to track coverage and utilisation of TCV?	4	4	4	4		0		0		0
40	Infectious disease surveillance system: Is the surveillance system robust enough to monitor post-TCV introduction typhoid cases?	1	1	1	1		3		1.32035		2.16018
41	Vaccine characteristics: Does TCV presentation and route of administration make it feasible to deliver the vaccine efficiently by service providers?	4	4	4	4		0		2.04862		1.02431
42	Vaccine availability: Is there sustainable supply of TCV in India?	0	0	1	0.333333		3.66667		2.68807		3.17737
43	Vaccination coverage: Is current EPI vaccine coverage high enough to accommodate the additional load of TCV introduction?	4	4	4	4		0		1.09536		0.54768
44	Co-administration: Is it feasible to co-administer TCV with other EPI vaccines (e.g., DPT, MR, IPV, JE)?	2	2	3	2.33333		1.66667		1.9302		1.79843
45	Demonstration project: Is the feasibility of TCV implementation established in field settings?	2	4	2	2.66667		1.33333		0.461828		0.89758
	Notes 1: EtR criteria
	Disease burden: Is the problem a public health priority in India? (The disease burden)
	Safety and efficacy/effectiveness Are the benefits of the vaccine being larger than harms? Is the vaccine safe and effective?
	Feasibility: Is it feasible to implement new vaccination within routine immunization program accounting for all challenges and opportunities?;
	Resource use: Is budget required for vaccination is affordable and sustainable? Is vaccination good value for money (cost-effective)?
	Acceptability to stakeholders: Is vaccination options are acceptable to stakeholders (ministry of health and program managers) and target population?
	Values and preferences of the target population: Does the values and preferences of the stakeholder support vaccine use? Is there a demand for the vaccine?
	Equity: What would be the impact of vaccine introduction on health inequities in India (equity)? Will it decrease health inequality?
	Notes 2: scores
	• Score 4: We are very confident that the true effect lies close to that of the estimate of effect on health outcome.
	• Score 3: We are moderately confident in the estimate of effect on health outcome. The true effect is likely to be close to the estimate of the effect.
	• Score 2: Our confidence in the estimate of the effect on the health outcome is limited.
	• Score 1: We have very little confidence in the estimate of the effect on the health outcome.
	• Score 0: No data was found during the literature search

## Sheet: Priority score
1	Disease perception: How does the target population feel the risk of getting typhoid fever among their children to consider the vaccination?	3.41372
2	Budget requirement: How much money is needed for the routine introduction of TCV in India? Is it large?	3.3649
3	Vaccine availability: Is there sustainable supply of TCV in India?	3.17737
4	Socio-economic impact: Are the health care costs to the government and households and loss of workdays due to typhoid high in India?	3.11422
5	Fiscal space analysis: Does the health budget in India has space to accommodate the budget of introducing TCV? In other words, is there enough money for the TCV introduction?	3.11027
7	AMR: As antimicrobial resistance (AMR) in S. Typhi limits treatment options and increases its potential for spread, is tracking AMR a priority in India?	3.01879
8	Mortality: Is typhoid-related death high in the Indian population?	2.94305
6	Perception of TCV: How does the target population value or perceive the desirable and undesirable effects of the TCV introduction	2.85369
9	Immunisation managers: Do immunisation managers accept TCV as an additional vaccine in the routine immunisation schedule?	2.68891
10	Schedule preferences: Considering multiple injections under the EPI schedule, do parents prefer TCV at 9-12 months or 16-24 months?	2.55812
11	Cost-effective in poor: Is TCV introduction a good value for money for the poor, vulnerable, or people living in urban slums?	2.54781
12	Duration of protection: Does TCV offer long-term protection?	2.45873
13	Co-administration safety and immunogenicity: Is TCV co-administration with other EPI vaccines (e.g., MR, IPV, JE, DPT) safe and immunogenic?	2.40606
14	Vaccine hesitancy: Does target population perception indicate a potential risk for TCV hesitancy?	2.38478
15	Disease severity: Are typhoid complications and hospitalisation rates high in the Indian population?	2.37647
16	Sustainable funding: Is there a domestic (government) financial commitment that can sustainably support TCV in the future?	2.23607
17	Demand and willingness to pay for vaccines: How much money are parents willing to pay for TCV, and when introduced in the routine immunisation program, will there be demand?	2.20256
18	Typhoid incidence: Is the typhoid incidence in India high enough to consider it a priority disease?	2.16667
19	Infectious disease surveillance system: Is the surveillance system robust enough to monitor post-TCV introduction typhoid cases?	2.16018
20	Financial risk protection: Does TCV introduction decreases catastrophic health care expenses and protect from financial risks in the population?	2.14811
21	Increased health benefits: Does TCV introduction offer improve health benefits to the poor, vulnerable, or people living in urban slums?	1.99032
22	Efficacy: Does TCV show good efficacy based on clinical trials?	1.88643
23	Population impact: Does TCV introduction have a large protective effect (including herd protection) at the population level to control typhoid?	1.86138
24	Private medical practitioners: Is TCV valued by private medical practitioners and accepted in the private market?	1.85887
25	Ethical and cultural acceptability: Does the target population perceive TCV as an acceptable intervention ethically and culturally?	1.81588
26	Safety: Is TCV shown to be safe based on clinical trials?	1.80345
27	Co-administration: Is it feasible to co-administer TCV with other EPI vaccines (e.g., DPT, MR, IPV, JE)?	1.79843
28	Regional/International considerations: Is typhoid burden high in neighbouring and other low and middle income countries with a potential to spread make it a priority in India?	1.76361
29	Field effectiveness: Does the demonstration project show TCV is safe and effective in field situations?	1.68854
30	Cost-effectiveness: Is TCV introduction in routine immunisation in India a good value for money?	1.67619
31	Alternative typhoid control measures: Are health education, improving hygiene, and food handling practices practical, effective and affordable in India?	1.66998
32	NTAGI: Is the National Technical Group on Immunisation in India (NTAGI) recommended TCV introduction in India?	1.63846
33	Enhanced vaccine access: Does the routine introduction of TCV improve current TCV coverage in poor, vulnerable, or people living in urban slums, as now it is limited to the private market?	1.53354
34	WHO: Is TCV recommended by WHO?	1.52842
35	Public acceptability: Does the demonstration project show the programmatic and public acceptability of TCV?	1.45947
36	External funding: Are Gavi or other donors willing to fund TCV implementation in India?	1.13236
37	Vaccine storage capacity: Is available cold chain capacity sufficient?	1.05687
38	Vaccine characteristics: Does TCV presentation and route of administration make it feasible to deliver the vaccine efficiently by service providers?	1.02431
39	Human resources: Are the available human resources sufficient?	0.950299
40	Demonstration project: Is the feasibility of TCV implementation established in field settings?	0.89758
41	Professional body: Is professional body like Indian Academy Paediatrics (IAP) recommended TCV use?	0.861901
42	Gavi/donor agency: Has Gavi included TCV in its vaccine portfolio? Are donors ready to support TCV introduction in India?	0.821029
43	Vaccination coverage: Is current EPI vaccine coverage high enough to accommodate the additional load of TCV introduction?	0.54768
44	AEFI monitoring: Is the Adverse Events Following Immunisation system robust enough to track post-introduction TCV AEFI?	0.47663
45	HMIS: Is Health Management Information System robust enough to track coverage and utilisation of TCV?	0

## Sheet: Gap score
1	Schedule preferences: Considering multiple injections under the EPI schedule, do parents prefer TCV at 9-12 months or 16-24 months?	4
2	Vaccine hesitancy: Does target population perception indicate a potential risk for TCV hesitancy?	4
3	Fiscal space analysis: Does the health budget in India has space to accommodate the budget of introducing TCV? In other words, is there enough money for the TCV introduction?	4
4	Disease perception: How does the target population feel the risk of getting typhoid fever among their children to consider the vaccination?	3.66667
5	Perception of TCV: How does the target population value or perceive the desirable and undesirable effects of the TCV introduction	3.66667
6	Budget requirement: How much money is needed for the routine introduction of TCV in India? Is it large?	3.66667
7	Vaccine availability: Is there sustainable supply of TCV in India?	3.66667
8	Ethical and cultural acceptability: Does the target population perceive TCV as an acceptable intervention ethically and culturally?	3.33333
9	Demand and willingness to pay for vaccines: How much money are parents willing to pay for TCV, and when introduced in the routine immunisation program, will there be demand?	3.33333
10	Immunisation managers: Do immunisation managers accept TCV as an additional vaccine in the routine immunisation schedule?	3.33333
11	Private medical practitioners: Is TCV valued by private medical practitioners and accepted in the private market?	3
12	Cost-effective in poor: Is TCV introduction a good value for money for the poor, vulnerable, or people living in urban slums?	3
13	Infectious disease surveillance system: Is the surveillance system robust enough to monitor post-TCV introduction typhoid cases?	3
14	Socio-economic impact: Are the health care costs to the government and households and loss of workdays due to typhoid high in India?	2.66667
15	Financial risk protection: Does TCV introduction decreases catastrophic health care expenses and protect from financial risks in the population?	2.66667
16	AMR: As antimicrobial resistance (AMR) in S. Typhi limits treatment options and increases its potential for spread, is tracking AMR a priority in India?	2.33333
17	Mortality: Is typhoid-related death high in the Indian population?	2.33333
18	Sustainable funding: Is there a domestic (government) financial commitment that can sustainably support TCV in the future?	2.33333
19	Co-administration safety and immunogenicity: Is TCV co-administration with other EPI vaccines (e.g., MR, IPV, JE, DPT) safe and immunogenic?	2
20	Duration of protection: Does TCV offer long-term protection?	2
21	Public acceptability: Does the demonstration project show the programmatic and public acceptability of TCV?	2
22	Co-administration: Is it feasible to co-administer TCV with other EPI vaccines (e.g., DPT, MR, IPV, JE)?	1.66667
23	Increased health benefits: Does TCV introduction offer improve health benefits to the poor, vulnerable, or people living in urban slums?	1.33333
24	Demonstration project: Is the feasibility of TCV implementation established in field settings?	1.33333
25	Disease severity: Are typhoid complications and hospitalisation rates high in the Indian population?	1
26	Population impact: Does TCV introduction have a large protective effect (including herd protection) at the population level to control typhoid?	1
27	Enhanced vaccine access: Does the routine introduction of TCV improve current TCV coverage in poor, vulnerable, or people living in urban slums, as now it is limited to the private market?	1
28	External funding: Are Gavi or other donors willing to fund TCV implementation in India?	0.666667
29	Typhoid incidence: Is the typhoid incidence in India high enough to consider it a priority disease?	0.333333
30	Regional/International considerations: Is typhoid burden high in neighbouring and other low and middle income countries with a potential to spread make it a priority in India?	0.333333
31	Alternative typhoid control measures: Are health education, improving hygiene, and food handling practices practical, effective and affordable in India?	0
32	Efficacy: Does TCV show good efficacy based on clinical trials?	0
33	Safety: Is TCV shown to be safe based on clinical trials?	0
34	Field effectiveness: Does the demonstration project show TCV is safe and effective in field situations?	0
35	WHO: Is TCV recommended by WHO?	0
36	Gavi/donor agency: Has Gavi included TCV in its vaccine portfolio? Are donors ready to support TCV introduction in India?	0
37	NTAGI: Is the National Technical Group on Immunisation in India (NTAGI) recommended TCV introduction in India?	0
38	Professional body: Is professional body like Indian Academy Paediatrics (IAP) recommended TCV use?	0
39	Cost-effectiveness: Is TCV introduction in routine immunisation in India a good value for money?	0
40	Human resources: Are the available human resources sufficient?	0
41	Vaccine storage capacity: Is available cold chain capacity sufficient?	0
42	AEFI monitoring: Is the Adverse Events Following Immunisation system robust enough to track post-introduction TCV AEFI?	0
43	HMIS: Is Health Management Information System robust enough to track coverage and utilisation of TCV?	0
44	Vaccine characteristics: Does TCV presentation and route of administration make it feasible to deliver the vaccine efficiently by service providers?	0
45	Vaccination coverage: Is current EPI vaccine coverage high enough to accommodate the additional load of TCV introduction?	0

## Sheet: Importance score
1	Typhoid incidence: Is the typhoid incidence in India high enough to consider it a priority disease?	4
2	Efficacy: Does TCV show good efficacy based on clinical trials?	3.77287
3	Disease severity: Are typhoid complications and hospitalisation rates high in the Indian population?	3.75294
4	AMR: As antimicrobial resistance (AMR) in S. Typhi limits treatment options and increases its potential for spread, is tracking AMR a priority in India?	3.70424
5	Safety: Is TCV shown to be safe based on clinical trials?	3.60689
6	Socio-economic impact: Are the health care costs to the government and households and loss of workdays due to typhoid high in India?	3.56178
7	Mortality: Is typhoid-related death high in the Indian population?	3.55276
8	Field effectiveness: Does the demonstration project show TCV is safe and effective in field situations?	3.37708
9	Cost-effectiveness: Is TCV introduction in routine immunisation in India a good value for money?	3.35238
10	Alternative typhoid control measures: Are health education, improving hygiene, and food handling practices practical, effective and affordable in India?	3.33996
11	NTAGI: Is the National Technical Group on Immunisation in India (NTAGI) recommended TCV introduction in India?	3.27692
12	Regional/International considerations: Is typhoid burden high in neighbouring and other low and middle income countries with a potential to spread make it a priority in India?	3.19388
13	Disease perception: How does the target population feel the risk of getting typhoid fever among their children to consider the vaccination?	3.16077
14	Budget requirement: How much money is needed for the routine introduction of TCV in India? Is it large?	3.06313
15	WHO: Is TCV recommended by WHO?	3.05684
16	Duration of protection: Does TCV offer long-term protection?	2.91745
17	Co-administration safety and immunogenicity: Is TCV co-administration with other EPI vaccines (e.g., MR, IPV, JE, DPT) safe and immunogenic?	2.81212
18	Population impact: Does TCV introduction have a large protective effect (including herd protection) at the population level to control typhoid?	2.72275
19	Vaccine availability: Is there sustainable supply of TCV in India?	2.68807
20	Increased health benefits: Does TCV introduction offer improve health benefits to the poor, vulnerable, or people living in urban slums?	2.6473
21	Fiscal space analysis: Does the health budget in India has space to accommodate the budget of introducing TCV? In other words, is there enough money for the TCV introduction?	2.22055
22	Sustainable funding: Is there a domestic (government) financial commitment that can sustainably support TCV in the future?	2.13881
23	Vaccine storage capacity: Is available cold chain capacity sufficient?	2.11375
24	Cost-effective in poor: Is TCV introduction a good value for money for the poor, vulnerable, or people living in urban slums?	2.09562
25	Enhanced vaccine access: Does the routine introduction of TCV improve current TCV coverage in poor, vulnerable, or people living in urban slums, as now it is limited to the private market?	2.06708
26	Vaccine characteristics: Does TCV presentation and route of administration make it feasible to deliver the vaccine efficiently by service providers?	2.04862
27	Immunisation managers: Do immunisation managers accept TCV as an additional vaccine in the routine immunisation schedule?	2.04449
28	Perception of TCV: How does the target population value or perceive the desirable and undesirable effects of the TCV introduction	2.04072
29	Co-administration: Is it feasible to co-administer TCV with other EPI vaccines (e.g., DPT, MR, IPV, JE)?	1.9302
30	Human resources: Are the available human resources sufficient?	1.9006
31	Professional body: Is professional body like Indian Academy Paediatrics (IAP) recommended TCV use?	1.7238
32	Gavi/donor agency: Has Gavi included TCV in its vaccine portfolio? Are donors ready to support TCV introduction in India?	1.64206
33	Financial risk protection: Does TCV introduction decreases catastrophic health care expenses and protect from financial risks in the population?	1.62955
34	External funding: Are Gavi or other donors willing to fund TCV implementation in India?	1.59804
35	Infectious disease surveillance system: Is the surveillance system robust enough to monitor post-TCV introduction typhoid cases?	1.32035
36	Schedule preferences: Considering multiple injections under the EPI schedule, do parents prefer TCV at 9-12 months or 16-24 months?	1.11623
37	Vaccination coverage: Is current EPI vaccine coverage high enough to accommodate the additional load of TCV introduction?	1.09536
38	Demand and willingness to pay for vaccines: How much money are parents willing to pay for TCV, and when introduced in the routine immunisation program, will there be demand?	1.07179
39	AEFI monitoring: Is the Adverse Events Following Immunisation system robust enough to track post-introduction TCV AEFI?	0.953259
40	Public acceptability: Does the demonstration project show the programmatic and public acceptability of TCV?	0.918947
41	Vaccine hesitancy: Does target population perception indicate a potential risk for TCV hesitancy?	0.769553
42	Private medical practitioners: Is TCV valued by private medical practitioners and accepted in the private market?	0.717733
43	Demonstration project: Is the feasibility of TCV implementation established in field settings?	0.461828
44	Ethical and cultural acceptability: Does the target population perceive TCV as an acceptable intervention ethically and culturally?	0.298421
45	HMIS: Is Health Management Information System robust enough to track coverage and utilisation of TCV?	0

## Sheet: All
		Decision criteria	Strength of evidence	Evidence gap score	Score of Importance	Evidence priority score				Short title
	1	Disease perception: How does the target population feel the risk of getting typhoid fever among their children to consider the vaccination?	0.333333	3.66667	3.16077	3.41372				Disease perception among the target population
	2	Budget requirement: How much money is needed for the routine introduction of TCV in India? Is it large?	0.333333	3.66667	3.06313	3.3649				Budget impact analysis
	3	Vaccine availability: Is there sustainable supply of TCV in India?	0.333333	3.66667	2.68807	3.17737				Sustainable vaccine availability
	4	Socio-economic impact: Are the health care costs to the government and households and loss of workdays due to typhoid high in India?	1.33333	2.66667	3.56178	3.11422				Socio-economic impact of typhoid fever
	5	Fiscal space analysis: Does the health budget in India has space to accommodate the budget of introducing TCV? In other words, is there enough money for the TCV introduction?	0	4	2.22055	3.11027				Fiscal space analysis
	6	AMR: As antimicrobial resistance (AMR) in S. Typhi limits treatment options and increases its potential for spread, is tracking AMR a priority in India?	1.66667	2.33333	3.70424	3.01879				Perception of the vaccine among the target population
	7	Mortality: Is typhoid-related death high in the Indian population?	1.66667	2.33333	3.55276	2.94305				Antimicrobial resistance tracking
	8	Perception of TCV: How does the target population value or perceive the desirable and undesirable effects of the TCV introduction	0.333333	3.66667	2.04072	2.85369				Typhoid fever mortality
	9	Immunisation managers: Do immunisation managers accept TCV as an additional vaccine in the routine immunisation schedule?	0.666667	3.33333	2.04449	2.68891				Immunisation managers’ acceptance
	10	Schedule preferences: Considering multiple injections under the EPI schedule, do parents prefer TCV at 9-12 months or 16-24 months?	0	4	1.11623	2.55812				Vaccine schedule preferences among the target population
	11	Cost-effective in poor: Is TCV introduction a good value for money for the poor, vulnerable, or people living in urban slums?	1	3	2.09562	2.54781				Cost-effectiveness in poor (equity)
	12	Duration of protection: Does TCV offer long-term protection?	2	2	2.91745	2.45873				Duration of vaccine protection
	13	Co-administration safety and immunogenicity: Is TCV co-administration with other EPI vaccines (e.g., MR, IPV, JE, DPT) safe and immunogenic?	2	2	2.81212	2.40606				Co-administration safety and immunogenicity of vaccine
	14	Vaccine hesitancy: Does target population perception indicate a potential risk for TCV hesitancy?	0	4	0.769553	2.38478				Vaccine hesitancy
	15	Disease severity: Are typhoid complications and hospitalisation rates high in the Indian population?	3	1	3.75294	2.37647				Severity of typhoid fever
	16	Sustainable funding: Is there a domestic (government) financial commitment that can sustainably support TCV in the future?	1.66667	2.33333	2.13881	2.23607				Sustainable domestic funding for vaccination
	17	Demand and willingness to pay for vaccines: How much money are parents willing to pay for TCV, and when introduced in the routine immunisation program, will there be demand?	0.666667	3.33333	1.07179	2.20256				Demand and willingness to pay for vaccines among target population
	18	Typhoid incidence: Is the typhoid incidence in India high enough to consider it a priority disease?	3.66667	0.333333	4	2.16667				Typhoid fever incidence
	19	Infectious disease surveillance system: Is the surveillance system robust enough to monitor post-TCV introduction typhoid cases?	1	3	1.32035	2.16018				Typhoid fever surveillance system
	20	Financial risk protection: Does TCV introduction decreases catastrophic health care expenses and protect from financial risks in the population?	1.33333	2.66667	1.62955	2.14811				Financial risk protection
	21	Increased health benefits: Does TCV introduction offer improve health benefits to the poor, vulnerable, or people living in urban slums?	2.66667	1.33333	2.6473	1.99032				Increased health benefits from vaccination (equity)
	22	Efficacy: Does TCV show good efficacy based on clinical trials?	4	0	3.77287	1.88643				Efficacy of vaccine
	23	Population impact: Does TCV introduction have a large protective effect (including herd protection) at the population level to control typhoid?	3	1	2.72275	1.86138				Population impact of vaccination implementation
	24	Private medical practitioners: Is TCV valued by private medical practitioners and accepted in the private market?	1	3	0.717733	1.85887				Private medical practitioners' acceptance
	25	Ethical and cultural acceptability: Does the target population perceive TCV as an acceptable intervention ethically and culturally?	0.666667	3.33333	0.298421	1.81588				Ethical and cultural acceptability of vaccines in the target population
	26	Safety: Is TCV shown to be safe based on clinical trials?	4	0	3.60689	1.80345				Vaccine safety
	27	Co-administration: Is it feasible to co-administer TCV with other EPI vaccines (e.g., DPT, MR, IPV, JE)?	2.33333	1.66667	1.9302	1.79843				Feasibility of vaccine co-administer in UIP
	28	Regional/International considerations: Is typhoid burden high in neighbouring and other low and middle income countries with a potential to spread make it a priority in India?	3.66667	0.333333	3.19388	1.76361				Regional/International considerations
	29	Field effectiveness: Does the demonstration project show TCV is safe and effective in field situations?	4	0	3.37708	1.68854				Vaccine field effectiveness
	30	Cost-effectiveness: Is TCV introduction in routine immunisation in India a good value for money?	4	0	3.35238	1.67619				Cost-effectiveness of the vaccine in UIP
	31	Alternative typhoid control measures: Are health education, improving hygiene, and food handling practices practical, effective and affordable in India?	4	0	3.33996	1.66998				Alternative typhoid control measures
	32	NTAGI: Is the National Technical Group on Immunisation in India (NTAGI) recommended TCV introduction in India?	4	0	3.27692	1.63846				National Technical Group on Immunisation in India (NTAGI) recommendation
	33	Enhanced vaccine access: Does the routine introduction of TCV improve current TCV coverage in poor, vulnerable, or people living in urban slums, as now it is limited to the private market?	3	1	2.06708	1.53354				Enhanced vaccine access to the poor (equity)
	34	WHO: Is TCV recommended by WHO?	4	0	3.05684	1.52842				Vaccine recommendation by WHO
	35	Public acceptability: Does the demonstration project show the programmatic and public acceptability of TCV?	2	2	0.918947	1.45947				Public acceptability of vaccine
	36	External funding: Are Gavi or other donors willing to fund TCV implementation in India?	3.33333	0.666667	1.59804	1.13236				External funding for vaccination
	37	Vaccine storage capacity: Is available cold chain capacity sufficient?	4	0	2.11375	1.05687				Vaccine storage capacity
	38	Vaccine characteristics: Does TCV presentation and route of administration make it feasible to deliver the vaccine efficiently by service providers?	4	0	2.04862	1.02431				Vaccine characteristics
	39	Human resources: Are the available human resources sufficient?	4	0	1.9006	0.950299				Human resources availability
	40	Demonstration project: Is the feasibility of TCV implementation established in field settings?	2.66667	1.33333	0.461828	0.89758				Vaccination demonstration project
	41	Professional body: Is professional body like Indian Academy Paediatrics (IAP) recommended TCV use?	4	0	1.7238	0.861901				Recommendation by the Indian Academy of Paediatrics
	42	Gavi/donor agency: Has Gavi included TCV in its vaccine portfolio? Are donors ready to support TCV introduction in India?	4	0	1.64206	0.821029				Gavi/donor agency acceptability
	43	Vaccination coverage: Is current EPI vaccine coverage high enough to accommodate the additional load of TCV introduction?	4	0	1.09536	0.54768				Vaccination coverage under UIP
	44	AEFI monitoring: Is the Adverse Events Following Immunisation system robust enough to track post-introduction TCV AEFI?	4	0	0.953259	0.47663				Adverse Events Following Immunisation System
	45	HMIS: Is Health Management Information System robust enough to track coverage and utilisation of TCV?	4	0	0	0				Health Management Information System
